# Supplementary material for: BCOR, BCORL1, and BCL6 Mutations in Pediatric Leukemias
Source: Cancers (Basel). 2025 Jul 23;17(15):2443. doi: 10.3390/cancers17152443 (PMC12345890; doi:10.3390/cancers17152443)
Supplement: Supplementary file 1 [file cancers-17-02443-s001.zip]

Archive with 1 entries (1 files):
- cancers-3718918-supplementary.pdf
